# Supplementary material for: Tumor Necrosis Factor (TNF) –308G>A, Nitric Oxide Synthase 3 (NOS3) +894G>T Polymorphisms and Migraine Risk: A Meta-Analysis
Source: PLoS One. 2015 Jun 22;10(6):e0129372. doi: 10.1371/journal.pone.0129372 (PMC4476787; doi:10.1371/journal.pone.0129372)
Supplement: S1 Dataset — (XLSX) [file pone.0129372.s003.xlsx]

## Sheet: 2
Author	Title	Year	Reason for exclusion
C. Asuni, M. E. Stochino, A. Cherchi, M. Manconi, D. Congiu and M. Del Zompo	Migraine and tumor necrosis factor gene polymorphism: An association study in a Sardinian sample	2006	Abstract published as a full article
A. Aviram, N. M. Tsoukias, S. J. Melnick, A. P. Resek and C. Ramachandran	Inhibition of Nitric Oxide Synthesis in Mouse Macrophage Cells by Feverfew Supercritical Extract	2012	Animal
A. Franceschini, S. K. Hullugundi, A. M. J. M. van den Maagdenberg, A. Nistri and E. Fabbretti	Effects of LPS on P2X3 receptors of trigeminal sensory neurons and macrophages from mice expressing the R192Q Cacna1a gene mutation of familial hemiplegic migraine-1	2013	Animal
A. Franceschini, S. Vilotti, M. D. Ferrari, A. M. J. M. van den Maagdenberg, A. Nistri and E. Fabbretti	TNF alpha Levels and Macrophages Expression Reflect an Inflammatory Potential of Trigeminal Ganglia in a Mouse Model of Familial Hemiplegic Migraine	2013	Animal
I. Kroeger, A. Erhardt, D. Abt, M. Fischer, M. Biburger, T. Rau, W. L. Neuhuber and G. Tiegs	The neuropeptide calcitonin gene-related peptide (CGRP) prevents inflammatory liver injury in mice	2009	Animal
L. Lei, X. Yuan, S. Wang, F. Zhang, Y. Han, Q. Ning, G. Luo and S. Lu	Mitogen-Activated Protein Kinase Pathways are Involved in the Upregulation of Calcitonin Gene-Related Peptide of Rat Trigeminal Ganglion After Organ Culture	2012	Animal
S. K. Hullugundi, M. D. Ferrari, A. M. J. M. van den Maagdenberg and A. Nistri	The Mechanism of Functional Up-Regulation of P2X3 Receptors of Trigeminal Sensory Neurons in a Genetic Mouse Model of Familial Hemiplegic Migraine Type 1 (FHM-1)	2013	Animal
S. M. O'Mahony, A. M. Myint, H. Steinbusch and B. E. Leonard	Efavirenz induces depressive-like behaviour, increased stress response and changes in the immune response in rats	2005	Animal
A. Franceschini, S. Vilotti, T. Bele, A. M. J. Van den Maagdenberg, A. Nistri and E. Fabbretti	CROSS-TALK BETWEEN NEURONS AND NON-NEURONAL CELLS WITHIN SENSORY NEURONS: EFFECTS ON ATP-GATED P2X3 RECEPTORS	2013	Cell
E. Balkowiec-Iskra, A. Vermehren-Schmaedick and A. Balkowiec	TUMOR NECROSIS FACTOR-alpha INCREASES BRAIN-DERIVED NEUROTROPHIC FACTOR EXPRESSION IN TRIGEMINAL GANGLION NEURONS IN AN ACTIVITY-DEPENDENT MANNER	2011	Cell
J. A. Baek, Y. D. Lee, C. B. Lee, H. K. Go, J. P. Kim, J. J. Seo, Y. K. Rhee, A. M. Kim and D. J. Na	Extracts of Magnoliae flos inhibit inducible nitric oxide synthase via ERK in human respiratory epithelial cells	2009	Cell
P. Magni, M. Ruscica, E. Dozio, E. Rizzi, G. Beretta and R. M. Facino	Parthenolide Inhibits the LPS-induced Secretion of IL-6 and TNF-alpha and NF-kappa B Nuclear Translocation in BV-2 Microglia	2012	Cell
S. Thalakoti, V. V. Patil, S. Damodaram, C. V. Vause, L. E. Langford, S. E. Freeman and P. L. Durham	Neuron-glia signaling in trigeminal ganglion: Implications for migraine pathology	2007	Cell
M. Sanchez-del-Rio and U. Reuter	Migraine aura: new information on underlying mechanisms	2004	Duplicated
P. Lulli, S. Trabace, M. Morellini, G. Cicciarelli, G. Coloprisco, M. Piane, S. de Filippis, P. G. Santi, O. Avramakou, E. Ferlicca and P. Martelletti	Cytotoxic T lymphocyte antigen 4 polymorphism 49 (A>G) and migraine	2005	Duplicated
R. R. Mullegger, G. McHugh, R. Ruthazer, B. Binder, H. Kerl and A. C. Steere	Differential expression of cytokine mRNA in skin specimens from patients with erythema migrans or acrodermatitis chronica atrophicans	2000	Duplicated
R. Scolozzi, A. Boccafogli and L. Vicentini	Hyper-IgD syndrome and other hereditary periodic fever syndromes	2004	Duplicated
S. Mazaheri, M. Hajilooi and A. Rafiei	The G-308A promoter variant of the tumor necrosis factor-alpha gene is associated with migraine without aura	2006	Duplicated
S. Mazaheri, M. Hajilooi and A. Rafiei	The G-308A promoter variant of the tumor necrosis factor-alpha gene is associated with migraine without aura	2006	Duplicated
S. Pappa, M. Hatzistilianou, A. Kouvatsi, C. Pantzartzi, A. Sakellaropoulou, E. Pavlou, I. Mavromichales and F. Athanassiadou	Tumour necrosis factor gene polymorphisms and migraine in Greek children	2010	Duplicated
S. Stuart, B. H. Maher, H. Sutherland, M. Benton, A. Rodriguez, R. A. Lea, L. M. Haupt and L. R. Griffiths	Genetic Variation in Cytokine-Related Genes and Migraine Susceptibility	2013	Duplicated
S. Trabace, G. Brioli, P. Lulli, M. Morellini, M. Giacovazzo, G. Cicciarelli and P. Martelletti	Tumor necrosis factor gene polymorphism in migraine	2002	Duplicated
S. Trabace, G. Brioli, P. Lulli, M. Morellini, M. Giacovazzo, G. Cicciarelli and P. Martelletti	Tumor necrosis factor gene polymorphism in migraine	2002	Duplicated
T. Kumpfel, L. A. Hoffmann, H. Pellkofer, W. Pollmann, W. Feneberg, R. Hohlfeld and P. Lohse	Multiple sclerosis and the TNFRSF1A R92Q mutation: clinical characteristics of 21 cases	2008	Duplicated
W. Dong, S. Jia, X. Ye and J. Ni	Association analysis of TNFRSF1B polymorphism with susceptibility for migraine in the Chinese Han population	2012	Duplicated
W. Dong, S. Jia, X. Ye and J. Ni	Association analysis of TNFRSF1B polymorphism with susceptibility for migraine in the Chinese Han population	2012	Duplicated
X.-K. An, C.-X. Lu, Q.-L. Ma, X.-R. Zhang, J.-M. Burgunder, Q. Lin and H.-L. Qu	Association of MTHFR C677T Polymorphism with Susceptibility to Migraine in the Chinese population	2013	Duplicated
X.-K. An, C.-X. Lu, Q.-L. Ma, X.-R. Zhang, J.-M. Burgunder, Q. Lin and H.-L. Qu	Association of MTHFR C677T Polymorphism with Susceptibility to Migraine in the Chinese population	2013	Duplicated
M. K. Slifka and J. L. Whitton	Clinical implications of dysregulated cytokine production	2000	Duplicated
A. Celebi-Tayfur, Y. Bilginer, M. Finetti, M. Gattorno and S. Ozen	Different presentations in patients with tumor necrosis factor receptor-associated periodic syndrome mutations: report of two cases	2013	Duplicated
A. Franceschini, S. K. Hullugundi, A. M. van den Maagdenberg, A. Nistri and E. Fabbretti	Effects of LPS on P2X3 receptors of trigeminal sensory neurons and macrophages from mice expressing the R192Q Cacna1a gene mutation of familial hemiplegic migraine-1	2013	Duplicated
A. Franceschini, S. Vilotti, M. D. Ferrari, A. M. van den Maagdenberg, A. Nistri and E. Fabbretti	TNFalpha levels and macrophages expression reflect an inflammatory potential of trigeminal ganglia in a mouse model of familial hemiplegic migraine	2013	Duplicated
A. Kavanaugh, E. W. St Clair, W. J. McCune, T. Braakman and P. Lipsky	Chimeric anti-tumor necrosis factor-alpha monoclonal antibody treatment of patients with rheumatoid arthritis receiving methotrexate therapy	2000	Duplicated
B. Xin, S. Jones, E. G. Puffenberger, C. Hinze, A. Bright, H. Tan, A. Zhou, G. Wu, J. Vargus-Adams, D. Agamanolis and H. Wang	Homozygous mutation in SAMHD1 gene causes cerebral vasculopathy and early onset stroke	2011	Duplicated
C. Asuni, M. E. Stochino, A. Cherchi, M. Manchia, D. Congiu, F. Manconi, A. Squassina, M. P. Piccardi and M. Del Zompo	Migraine and tumour necrosis factor gene polymorphism	2009	Duplicated
C. Asuni, M. E. Stochino, A. Cherchi, M. Manconi, D. Congiu and M. Del Zompo	Migraine and tumor necrosis factor gene polymorphism: An association study in a Sardinian sample	2006	Duplicated
C. J. Schankin, M. Krumbholz, P. Sostak, V. M. Reinisch, R. Goldbrunner and A. Straube	Headache in patients with a meningioma correlates with a bone-invasive growth pattern but not with cytokine expression	2010	Duplicated
C. L. Sturiale, A. Puca, P. Sebastiani, I. Gatto, A. Albanese, C. Di Rocco, G. Maira and R. Pola	Single nucleotide polymorphisms associated with sporadic brain arteriovenous malformations: where do we stand?	2013	Duplicated
C. Wang, L.-L. Chen, H.-F. Pan, R.-X. Leng, W.-Z. Qin and D.-Q. Ye	Expression of human tumor necrosis factor-like weak inducer of apoptosis in patients with systemic lupus erythematosus	2012	Duplicated
E. Lainka, U. Neudorf, P. Lohse, C. Timmann, S. Stojanov, K. Huss, R. von Kries and T. Niehues	Incidence of TNFRSF1A mutations in German children: epidemiological, clinical and genetic characteristics	2009	Duplicated
F. Cosan, A. Yazici, B. Yilmazer, A. Gul, D. Ustek and A. Cefle	A novel TNFRSF1 gene mutation in a Turkish family: a report of three cases	2013	Duplicated
H. Herken, M. E. Erdal, M. Yilmaz, K. Savasoglu and Y. A. Bayazit	The-308 G/A polymorphism of tumor necrosis factor alpha gene is not associated with migraine	2005	Duplicated
I. A. Yilmaz, A. Ozge, M. E. Erdal, T. G. Edgunlu, S. E. Cakmak and O. O. Yalin	Cytokine Polymorphism in Patients with Migraine: Some Suggestive Clues of Migraine and Inflammation	2010	Duplicated
I. A. Yilmaz, A. Ozge, M. E. Erdal, T. G. Edgunlu, S. E. Cakmak and O. O. Yalin	Cytokine polymorphism in patients with migraine: some suggestive clues of migraine and inflammation	2010	Duplicated
I. Kroeger, A. Erhardt, D. Abt, M. Fischer, M. Biburger, T. Rau, W. L. Neuhuber and G. Tiegs	The neuropeptide calcitonin gene-related peptide (CGRP) prevents inflammatory liver injury in mice	2009	Duplicated
I. Rainero, L. M. E. Grimaldi, G. Salani, W. Valfre, C. Rivoiro, L. Savi and L. Pinessi	Association between the tumor necrosis factor-alpha-308 G/A gene polymorphism and migraine	2004	Duplicated
I. Rainero, L. M. Grimaldi, G. Salani, W. Valfre, C. Rivoiro, L. Savi and L. Pinessi	Association between the tumor necrosis factor-alpha -308 G/A gene polymorphism and migraine	2004	Duplicated
J. A. Baek, Y. D. Lee, C. B. Lee, H. K. Go, J. P. Kim, J. J. Seo, Y. K. Rhee, A. M. Kim and D. J. Na	Extracts of Magnoliae flos inhibit inducible nitric oxide synthase via ERK in human respiratory epithelial cells	2009	Duplicated
J. Ghosh, G. Joshi, S. Pradhan and B. Mittal	Investigation of TNFA 308G > A and TNFB 252G > A polymorphisms in genetic susceptibility to migraine	2010	Duplicated
J. Ghosh, G. Joshi, S. Pradhan and B. Mittal	Investigation of TNFA 308G > A and TNFB 252G > A polymorphisms in genetic susceptibility to migraine	2010	Duplicated
J. P. H. Drenth, N. E. J. Denecker, A. M. Prieur and J. W. M. Vandermeer	HYPER-IMMUNOGLOBULIN-D SYNDROME	1995	Duplicated
K.-A. Lee, S. Y. Jang, K.-M. Sohn, H. H. Won, M. J. Kim, J.-W. Kim and C.-S. Chung	Association between a polymorphism in the lymphotoxin_a promoter region and migraine	2007	Duplicated
K.-A. Lee, S. Y. Jang, K.-M. Sohn, H. H. Won, M. J. Kim, J.-W. Kim and C.-S. Chung	Association between a polymorphism in the lymphotoxin_a promoter region and migraine	2007	Duplicated
L. E. Oikari, S. Stuart, R. K. Okolicsanyi, H. C. Cox, S. Dixit, R. A. Lea, L. M. Haupt and L. R. Griffiths	Investigation of lymphotoxin alpha genetic variants in migraine	2013	Duplicated
L. E. Oikari, S. Stuart, R. K. Okolicsanyi, H. C. Cox, S. Dixit, R. A. Lea, L. M. Haupt and L. R. Griffiths	Investigation of lymphotoxin α genetic variants in migraine	2013	Duplicated
M. B. Atkins, M. J. Robertson, M. Gordon, M. T. Lotze, M. DeCoste, J. S. DuBois, J. Ritz, A. B. Sandler, H. D. Edington, P. D. Garzone, J. W. Mier, C. M. Canning, L. Battiato, H. Tahara and M. L. Sherman	Phase I evaluation of intravenous recombinant human interleukin 12 in patients with advanced malignancies	1997	Duplicated
M. Ishii, S. Shimizu, Y. Sakairi, A. Nagamine, Y. Naito, Y. Hosaka, Y. Naito, T. Kurihara, T. Onaya, H. Oyamada, A. Imagawa, K. Shida, J. Takahashi, K. Oguchi, Y. Masuda, H. Hara, S. Usami and Y. Kiuchi	MAOA, MTHFR, and TNF-beta genes polymorphisms and personality traits in the pathogenesis of migraine	2012	Duplicated
M. Schurks, P. M. Rist, R. Y. Zee, D. I. Chasman and T. Kurth	Tumour necrosis factor gene polymorphisms and migraine: a systematic review and meta-analysis	2011	Duplicated
M. Schürks, T. Kurth, J. E. Buring and R. Y. L. Zee	A Candidate Gene Association Study of 77 Polymorphisms in Migraine	2009	Duplicated
M. Schurks, T. Kurth, J. E. Buring and R. Y. Zee	A candidate gene association study of 77 polymorphisms in migraine	2009	Duplicated
M. Schurks, T. Kurth, J. E. Buring and R. Y. Zee	A candidate gene association study of 77 polymorphisms in migraine	2009	Duplicated
N. Isambert, P. Fumoleau, C. Paul, C. Ferrand, S. Zanetta, J. Bauer, K. Ragot, G. Lizard, J.-F. Jeannin and M. Bardou	Phase I study of OM-174, a lipid A analogue, with assessment of immunological response, in patients with refractory solid tumors	2013	Duplicated
Noch, Evan K.	Chapter Six - The Role of AEG-1/MTDH/LYRIC in the Pathogenesis of Central Nervous System Disease	2013	Duplicated
O. Ates, S. Kurt, J. Altinisik, H. Karaer and S. Sezer	Genetic Variations in Tumor Necrosis Factor Alpha, Interleukin-10 Genes, and Migraine Susceptibility	2011	Duplicated
R. H. Kemper, W. J. Meijler, J. Korf and G. J. Ter Horst	Migraine and function of the immune system: a meta-analysis of clinical literature published between 1966 and 1999	2001	Duplicated
R. H. Straub, P. Harle, M. Kriegel, J. Scholmerich and H. M. Lorenz	Adrenal and gonadal hormone variations during a febrile attack in a woman with tumor necrosis factor receptor-associated periodic syndrome	2005	Duplicated
D. Gurwitz and S. Diamond	Prioritizing migraine biomarkers research	2007	Editorial
T. D. Bird, G. P. Jarvik and N. W. Wood	Genetic association studies: Genes in search of diseases	2001	Editorial
P. Martelletti, G. Brioli, P. Lulli, M. Morellini, M. Giacovazzo and S. Trabace	Migraine risk correlates with tumour necrosis factor gene polymorphism	2000	Meeting abstract
E. Rubino, P. De Martino, E. Negro, S. Gallone, P. Fenoglio, A. Vacca, F. Govone, L. Savi, L. Pinessi and I. Rainero	Polymorphisms in the Proinflammatory Cytokines Genes and Response to NSAIDs in Migraine Attacks	2012	Meeting abstract
I. Rainero, L. Grimaldi, W. Valfre, R. Lo Giudice, C. Rivoiro, E. Rubino and L. Pinessi	Proinflammatory cytokines and migraine: a case-control study	2003	Meeting abstract
T. Endres, F. Hofer, R. T. Goldbach-Mansky, H. M. Hoffman, N. Blank, K. Krause, C. Rietschel, G. Horneff, P. Lohse and J. B. Kuemmerle-Deschner	Low-Penetrance NLRP3-Variants	2013	Meeting abstract
L. Gu, Y. Yan, J. Long, L. Su, Y. Hu, Q. Chen, J. Xie and G. Wu	The TNF-alpha-308G/A polymorphism is associated with migraine risk: A meta-analysis	2012	Meta-analysis
M. Schuerks, P. M. Rist, R. Y. L. Zee, D. I. Chasman and T. Kurth	Tumour necrosis factor gene polymorphisms and migraine: A systematic review and meta-analysis	2011	Meta-analysis
R. Liu, M. Ma, M. Cui, Z. Dong, X. Wang, W. Zhang, M. Yang and S. Yu	Effects of Tumor Necrosis Factor-beta (TNF-beta) 252A > G Polymorphism on the Development of Migraine: A Meta-Analysis	2014	Meta-analysis of other SNP
R. A. Smith, R. Curtain, M. Ovcaric, L. Tajouri, J. Macmillan and L. Griffiths	Investigation of the NOTCH3 and TNFSF7 genes on C19p13 as candidates for migraine	2008	Other gene
L. E. Oikari, S. Stuart, R. K. Okolicsanyi, H. C. Cox, S. Dixit, R. A. Lea, L. M. Haupt and L. R. Griffiths	Investigation of lymphotoxin alpha genetic variants in migraine	2013	Other SNP
P. Lulli, S. Trabace, M. Morellini, G. Cicciarelli, G. Coloprisco, M. Piane, S. de Filippis, P. G. Santi, O. Avramakou, E. Ferlicca and P. Martelletti	Cytotoxic T lymphocyte antigen 4 polymorphism 49 (A>G) and migraine	2005	Other SNP
E. G. Boyce, J. Halilovic and O. Stan-Ugbene	Golimumab: Review of the Efficacy and Tolerability of a Recently Approved Tumor Necrosis Factor-alpha Inhibitor	2010	Review
G. Burnstock, U. Krügel, M. P. Abbracchio and P. Illes	Purinergic signalling: From normal behaviour to pathological brain function	2011	Review
M. K. Slifka and J. L. Whitton	Clinical implications of dysregulated cytokine production	2000	Review
M. Washio, T. Nakano, Y. Kawaguchi, K. Takagi, C. Kiyohara, H. Tsukamoto, S. Tokunaga and T. Horiuchi	Tumor necrosis factor receptor-associated periodic syndrome (TRAPS) in Japan: a review of the literature	2013	Review
Noch, Evan K.	The Role of AEG-1/MTDH/LYRIC in the Pathogenesis of Central Nervous System Disease	2013	Review
P. Durham and S. Papapetropoulos	Biomarkers Associated With Migraine and Their Potential Role in Migraine Management	2013	Review
R. H. A. Kemper, W. J. Meijler, J. Korf and G. J. Ter Horst	Migraine and function of the immune system: a meta-analysis of clinical literature published between 1966 and 1999	2001	Review（meta-review）
M. Raulf-Heimsoth, V. Liebers and T. Bruening	Mechanism of endotoxin action and pattern of diseases	2007	Unrealted
M. Sanchez-del-Rio and U. Reuter	Migraine aura: new information on underlying mechanisms	2004	Unrealted
S. Stojanov, M. Weiss, P. Lohse and B. H. Belohradsky	A novel CIAS1 mutation and plasma/cerebrospinal fluid cytokine profile in a German patient with neonatal-onset multisystem inflammatory disease responsive to methotrexate therapy	2004	Unrealted
A. Celebi-Tayfur, Y. Bilginer, M. Finetti, M. Gattorno and S. Ozen	Different presentations in patients with tumor necrosis factor receptor-associated periodic syndrome mutations: report of two cases	2013	Unrealted
A. D. Pusic and R. P. Kraig	Inflammatory gene micro array profiling demonstrates "T-cell-like" activation after recurrent spreading depression - Implications for migraine pathogenesis	2010	Unrealted
A. Kavanaugh, E. W. St Clair, W. J. McCune, T. Braakman and P. Lipsky	Chimeric anti-tumor necrosis factor-alpha monoclonal antibody treatment of patients with rheumatoid arthritis receiving methotrexate therapy	2000	Unrealted
B. C. Creelan, S. Antonia, D. Noyes, T. B. Hunter, G. R. Simon, G. Bepler, C. C. Williams, T. Tanvetyanon, E. B. Haura, M. J. Schell and A. Chiappori	Phase II trial of a GM-CSF-producing and CD40L-expressing bystander cell line combined with an allogeneic tumor cell-based vaccine for refractory lung adenocarcinoma	2013	Unrealted
B. Xin, S. Jones, E. G. Puffenberger, C. Hinze, A. Bright, H. Tan, A. Zhou, G. Wu, J. Vargus-Adams, D. Agamanolis and H. Wang	Homozygous mutation in SAMHD1 gene causes cerebral vasculopathy and early onset stroke	2011	Unrealted
C. Carnovale, V. Perrone, C. Borsadoli, A. Mambrini, A. Speziali, G. Froldi, S. Antoniazzi, L. Magistro, E. Clementi and S. Radice	A case of urinary incontinence by hydroxychloroquine in a geriatric patient	2013	Unrealted
C. F. Chen and A. Y. Leung	Gene response of human monocytic cells for the detection of antimigraine activity of feverfew extracts	2007	Unrealted
C. J. Schankin, M. Krumbholz, A. K. Reifferscheid, J. Linn, W. Rachinger, P. Sostak, T. Arzberger and A. Straube	Putative Clinical, Mechanical and Local Paracrine Mechanisms of Pituitary Adenoma-Attributed Headache	2010	Unrealted
C. L. Sturiale, A. Puca, P. Sebastiani, I. Gatto, A. Albanese, C. Di Rocco, G. Maira and R. Pola	Single nucleotide polymorphisms associated with sporadic brain arteriovenous malformations: where do we stand?	2013	Unrealted
C. Wang, L. L. Chen, H. F. Pan, R. X. Leng, W. Z. Qin and D. Q. Ye	Expression of human tumor necrosis factor-like weak inducer of apoptosis in patients with systemic lupus erythematosus	2012	Unrealted
D. Isaacs, A. Kesson, D. Lester-Smith and J. Chaitow	Recurrent fevers	2013	Unrealted
E. De Langhe, R. Lories, K. Maenaut and K. De Vlam	The kaleidoscopic presentation of the spondyloarthritis concept in a female patient	2011	Unrealted
E. K. Noch and K. Khalili	The role of AEG-1/MTDH/LYRIC in the pathogenesis of central nervous system disease	2013	Unrealted
E. Lainka, U. Neudorf, P. Lohse, C. Timmann, S. Stojanov, K. Huss, R. von Kries and T. Niehues	Incidence of TNFRSF1A mutations in German children: epidemiological, clinical and genetic characteristics	2009	Unrealted
F. Cosan, A. Yazici, B. Yilmazer, A. Gul, D. Ustek and A. Cefle	A novel TNFRSF1 gene mutation in a Turkish family: a report of three cases	2013	Unrealted
H. M. Mitchell, A. D. Pusic and R. P. Kraig	Interleukin-11 mitigates spreading depression susceptibility: Implications for migraine therapy	2011	Unrealted
H. Momota, K. Iwami, M. Fujii, K. Motomura, A. Natsume, J. Ogino, T. Hasegawa and T. Wakabayashi	Rhabdoid glioblastoma in a child: case report and literature review	2011	Unrealted
I. G. Chae, M. H. Yu, N.-K. Im, Y. T. Jung, J. Lee, K.-S. Chun and I.-S. Lee	Effect of Rosemarinus officinalis L. on MMP-9, MCP-1 Levels, and Cell Migration in RAW 264.7 and Smooth Muscle Cells	2012	Unrealted
I. Krause and A. Weinberger	Behcet's disease	2008	Unrealted
J. Lai and F. Porreca	Neuronal hyperexcitability and pathological pain - Introduction	2005	Unrealted
J. P. Drenth, N. E. Denecker, A. M. Prieur and J. W. Van der Meer	[Hyperimmunoglobulin D syndrome]	1995	Unrealted
J. R. Toro, I. Aksentijevich, K. Hull, J. Dean and D. L. Kastner	Tumor necrosis factor receptor-associated periodic syndrome - A novel syndrome with cutaneous manifestations	2000	Unrealted
L. E. Wilson, D. Widman, S. H. Dikman and P. D. Gorevic	Autoimmune disease complicating antiviral therapy for hepatitis C virus infection	2002	Unrealted
M. B. Atkins, M. J. Robertson, M. Gordon, M. T. Lotze, M. DeCoste, J. S. DuBois, J. Ritz, A. B. Sandler, H. D. Edington, P. D. Garzone, J. W. Mier, C. M. Canning, L. Battiato, H. Tahara and M. L. Sherman	Phase I evaluation of intravenous recombinant human interleukin 12 in patients with advanced malignancies	1997	Unrealted
M. Fischer, D. Helper and M. Chiorean	Myeloproliferative Disorder in Patients with Inflammatory Bowel Disease on Anti-TNF-alpha Therapy: Report of Two Cases and Review of the Literature	2009	Unrealted
M. Ishii, S. Shimizu, Y. Sakairi, A. Nagamine, Y. Naito, Y. Hosaka, Y. Naito, T. Kurihara, T. Onaya, H. Oyamada, A. Imagawa, K. Shida, J. Takahashi, K. Oguchi, Y. Masuda, H. Hara, S. Usami and Y. Kiuchi	MAOA, MTHFR, and TNF-beta genes polymorphisms and personality traits in the pathogenesis of migraine	2012	Unrealted
M. Ishii, T. Onaya, H. Katoh, Y. Kiuchi, H. Kasai, M. Kawamura and S. Shimizu	Association between the G252A Tumor Necrosis Factor-beta Gene Polymorphism and Medication-Overuse Headache	2012	Unrealted
M.-H. Yu, J.-H. Choi, I.-G. Chae, H.-G. Im, S.-A. Yang, K. More, I.-S. Lee and J. Lee	Suppression of LPS-induced inflammatory activities by Rosmarinus officinalis L	2013	Unrealted
N. Isambert, P. Fumoleau, C. Paul, C. Ferrand, S. Zanetta, J. Bauer, K. Ragot, G. Lizard, J. F. Jeannin and M. Bardou	Phase I study of OM-174, a lipid A analogue, with assessment of immunological response, in patients with refractory solid tumors	2013	Unrealted
P. Dancey, S. Benseler, M. Gattorno, A. K. Junker, R. M. Laxer, P. Miettunen and L. A. Turner	A40: periodic Fever syndromes in Canada: results from a national surveillance program	2014	Unrealted
R. H. Straub, P. Harle, M. Kriegel, J. Scholmerich and H. M. Lorenz	Adrenal and gonadal hormone variations during a febrile attack in a woman with tumor necrosis factor receptor-associated periodic syndrome	2005	Unrealted
R. P. Kraig, H. M. Mitchell, B. Christie-Pope, P. E. Kunkler, D. M. White, Y.-P. Tang and G. Langan	TNF-alpha AND MICROGLIAL HORMETIC INVOLVEMENT IN NEUROLOGICAL HEALTH & MIGRAINE	2010	Unrealted
R. R. Mullegger, G. McHugh, R. Ruthazer, B. Binder, H. Kerl and A. C. Steere	Differential expression of cytokine mRNA in skin specimens from patients with erythema migrans or acrodermatitis chronica atrophicans	2000	Unrealted
R. Rao, L. Atkinson, K. Curtis and G. J. Weil	Adverse reactions following DEC treatment and systemic release of Wolbachia in Brugia malayi-infected jirds	2003	Unrealted
R. Scolozzi, A. Boccafogli and L. Vicentini	[Hyper-IgD syndrome and other hereditary periodic fever syndromes]	2004	Unrealted
R. V. Warke, A. Becerra, A. Zawadzka, D. J. Schmidt, K. J. Martin, K. Giaya, J. H. Dinsmore, M. Woda, G. Hendricks, T. Levine, A. L. Rothman and I. Bosch	Efficient dengue virus (DENV) infection of human muscle satellite cells upregulates type I interferon response genes and differentially modulates MHC I expression on bystander and DENV-infected cells	2008	Unrealted
S. D'Errico, S. Bello, S. Cantatore, M. Neri, I. Riezzo, E. Turillazzi and V. Fineschi	Immunohistochemical characterisation and TNF-alpha expression of the granulomatous infiltration of the brainstem in a case of sudden death due to neurosarcoidosis	2011	Unrealted
T. Kuempfel, L. A. Hoffmann, H. Pellkofer, W. Poellmann, W. Feneberg, R. Hohlfeld and P. Lohse	Multiple sclerosis and the TNFRSF1A R92Q mutation Clinical characteristics of 21 cases	2008	Unrealted
T. M. Dantoft, J. Elberling, S. Brix, P. B. Szecsi, S. Vesterhauge and S. Skovbjerg	An elevated pro-inflammatory cytokine profile in multiple chemical sensitivity	2014	Unrealted
W. Dong, S. Jia, X. Ye and J. Ni	Association analysis of TNFRSF1B polymorphism with susceptibility for migraine in the Chinese Han population	2012	Unrealted
X. K. An, C. X. Lu, Q. L. Ma, X. R. Zhang, J. M. Burgunder, Q. Lin and H. L. Qu	Association of MTHFR C677T polymorphism with susceptibility to migraine in the Chinese population	2013	Unrealted
Y. Fu, B. Liu, N. Zhang, Z. Liu, D. Liang, F. Li, Y. Cao, X. Feng, X. Zhang and Z. Yang	Magnolol inhibits lipopolysaccharide-induced inflammatory response by interfering with TLR4 mediated NF-kappa B and MAPKs signaling pathways	2013	Unrealted
Y. Y. Grinberg and R. P. Kraig	Insulin-like growth factor-1 (and insulin) mitigates spreading depression susceptibility: Implications for migraine therapy	2011	Unrealted
Y. Y. Grinberg, M. E. Dibbern, V. A. Levasseur and R. P. Kraig	Insulin-like growth factor-1 abrogates microglial oxidative stress and TNF- responses to spreading depression	2013	Unrealted
